# Supplementary material for: Validation of the 2H-SNIF NMR and IRMS Methods for Vinegar and Vinegar Analysis: An International Collaborative Study
Source: Molecules. 2020 Jun 25;25(12):2932. doi: 10.3390/molecules25122932 (PMC7356488; doi:10.3390/molecules25122932)
Supplement: Supplementary file 1 [file molecules-25-02932-s001.zip]

Archive with 2 entries (2 files):
- Figure S2.png
- Figure S1.png
